# Supplementary material for: Cross-comparison of microbiota in the oropharynx, hypopharyngeal squamous cell carcinoma and their adjacent tissues through quantitative microbiome profiling
Source: J Oral Microbiol. 2022 May 10;14(1):2073860. doi: 10.1080/20002297.2022.2073860 (PMC9103590; doi:10.1080/20002297.2022.2073860)
Supplement: Supplemental Material [file ZJOM_A_2073860_SM9539.zip]

Archive with 7 entries (7 files):
- Supplementary files/Supplementary figure 1.pdf
- Supplementary files/Supplementary Figure 2.pdf
- Supplementary files/Supplementary Figure 3.pdf
- Supplementary files/Supplementary Figure 4.pdf
- Supplementary files/Supplementary Figure 5.pdf
- Supplementary files/Supplementary Figure 6.pdf
- Supplementary files/Supplementary Table 1.pdf
